# Supplementary material for: Mitogen-activated protein kinase 4 is obligatory for late pollen and early fruit development in tomato
Source: Hortic Res. 2022 Mar 14;9:uhac048. doi: 10.1093/hr/uhac048 (PMC9113226; doi:10.1093/hr/uhac048)
Supplement: Web_Material_uhac048 [file web_material_uhac048.zip]

Archive with 2 entries (2 files):
- Supplementary  Tables.docx
- Supplementary Figures .docx
